# Supplementary material for: Correlation Between Oxidative Stress and Immune Profiles During Immunotherapy in Metastatic Non-Oncogene-Addicted NSCLC Patients
Source: Antioxidants (Basel). 2026 Feb 26;15(3):290. doi: 10.3390/antiox15030290 (PMC13024447; doi:10.3390/antiox15030290)
Supplement: Supplementary file 1 [file antioxidants-15-00290-s001.zip]

Archive with 1 entries (1 files):
- antioxidants-4148242-supplementary.pdf
